# Supplementary material for: Computerization of the Work of General Practitioners: Mixed Methods Survey of Final-Year Medical Students in Ireland
Source: JMIR Med Educ. 2023 Mar 20;9:e42639. doi: 10.2196/42639 (PMC10131917; doi:10.2196/42639)
Supplement: Multimedia Appendix 2 [file mededu_v9i1e42639_app2.xlsx]

## Sheet: Sheet1
A1 Gender	A2 Year of Birth	A3 Year of Med School	A4i: Are you graduate entry student?	A4ii degree subject if graduate entry	A5: Planned medical specialty	A5ii Other (not listed specialty)	A6 Nationality	A7 Race/Ethnicity	A7ii please specify race/ethnicity	B1i Analyse patient information for diagnoses	B1ii Dx number of years	B2i Likelihood course of illness	B2ii Course of Illness Years	B3i Likelihood refer	B3ii Years from now	B4i Likelihood personalized treatment plan	B4ii Personalized tmt Years	B5i Likelihood empathy	B5ii Empathy years	B6i Likelihood documentation	B6ii Documentation years	B7 25 years impact AI on GPs	B8 25 years how change GPs' jobs	C1: 10 years smart phone apps when to see a GP	C2: 25 years AI/ML augment dx	C3: 25 years AI/ML augment course of illness	C4: 25 years AI/ML augment treatment plans	C5: 25 years remote monitoring more important	C6: 25 years patients greater access medical records	D1: 25 years reduce rates of dx error	D2: 25 years increase pt access to care	D3: 25 years AI/ML reduce healthcare costs	D4: Pts would prefer home monitoring vital signs	D5: Pts always prefer face-to-face	D6: Potential benefits of AI/ML	D7: Potential harms of AI/ML	E1: Heard of ML	E2: Familiar with big data analytics	E3: Read academic article AI/ML medicine	E4: How many hours have spent discussing in degree	E5: How many hours will spend discussing	E6: Plan to learn about AI/ML as pertains to medicine	E7: AI/ML should be part of medical training	F1: Number of GPs world wide	Medical School: UCC = 1; NUIG = 2; QUB = 3
2	1995	5	1		3		Irish	3		2		2		2		2		1		1		1		5	3	3	3	3	3	4	4	2	3	3	Quicker.	Less empathy	2	1	1			1	3	1	1
2	1995	5	1		1					3	4	2		2		1		1		2		3	Less analysis.	6	6	5	4	5	6	4	5	5	4	5			1	1	1			1	1	3	1
1	1993	4	2	Neuroscience	2		Irish	3		3	3	3	4	3	3	3	3	2		4	2	3		4	3	5	5	4	4	5	5	5	4	6			2	2	2	4					1
1	1994	5	1		5		Irish	3		4	5	4	5	3	5	4	5	1		1		1		1	1	1	1	1	1	1	1	3	1	1			1	1	1	0	6	1	1	1	1
2	1993	5	1		1			3		2		2		3	3	2		1		3	3	3	Remove administration	2	3	4	2	2	2	3	3	2	1	3			2	1	1	0		1	3	1	1
2	1995	5	1		9		Irish	3		2		1		2		1		1		4	1	2	Access to documents and timeline analysis.	3	4	5	4	4	6	3	4	3	5	6			2	1	1	50	2	3	3	3	1
2	1996	5	1		6					3	3	3	2	3	2	2		1		2		2		4	4	4	4	4	4	4	4	4	4	6			1	1	1	0	0	3	4	1	1
1	1996	5	1		2		Irish	3		2		3	3	3	2	1		1		2		3		3	5	4	4	4	5	4	4	4	5	6			2	2	1						1
1	1992	4	2	General science	6		Canadian	1		2		2		3	4	2		2		3	2	3	Efficiency of care. Privacy and confidentiality will increase. Better administration culture in practice.	2	5	4	4	2	4	4	4	3	3	6	Efficiency of care	Less personable.	1	1	1	0	7	3	4	1	1
2	1995	5	1		2		Singaporean	1		3	4	2		3	3	2		1		3	4	1		5	6	5	5	6	6	5	5	3	2	6	Able to quickly go through guidelines to give next step of management.	No patient-doctor interactions. No follow-ups.	1	1	1	0	0	3	5	4	1
2	1988	5	2	Nutritional science	1		Irish	3		1		3	4	4	4	4	3	3	4	4	4	3																							1
2	1994	5	1		1		Canadian	3		1		1		1		1		1		1		3	Adaptation to new ways of practice and standardization.	1	1	1	1	4	4	3	4	3	4	5			1	1	1	0	0	1	2	1	1
2	1995	5	1		1		Singaporean	1		3	3	2		2		2		2		2		1		4	4	3	3	3	4	3	4	3	4	4			2	1	1	0	0	2	4	2	1
2	1996	5	1		5			3		1		1		1		1		1		1		3		6	6	6	6	6	6	6	6	6	6	6			1	1	1		20	1	1	1	1
1	1996	5	1		6			5	arab	4	3			3	3	3	3	2																											1
2	1995	5	1		1		Canadian	5	arab	3	3	2		2		1		1		3	2	1		4	2	2	2	4	6	3	4	3	2	6			1	1	1	0	0	3	3	2	1
1	1990	5	1	Health Performance Science	10	Emergency medical services		3		4	3	4	3	3	3	3	4	2		4	2	3	There will be less expected of GPs in terms of diagnostic assessment or treatment decisions.	6	6	6	6	6	6	6	6	6	6	1			2	2	2	0	0	2	5	2	1
1	1982	4	2	Sports therapy	7		UK	3		4	4	3	3	4	3	4	3	1		4	3	3		4	4	4	4	4	2	4	3	4	4	4			2	2	1			2	4	5	1
2	1995	5	1		2		Irish	3		2		2		2		2		1		3	2	2		4	4	4	4	3	4	4	4	4	1	5			2	1	1	0	0	3	4	3	1
1	1995	5	1		7		Irish	3		3	4	3	4	3	4	2		1		4	1	3		4	4	4	4	3	4	4	4	4	3	5	Diagnoses	loss of human interaction	2	1	1	0	0	2	2	1	1
2	1994	5	1		2		malaysian	1		2		3	3	2		2		1		3	2	3	Assist in diagnosis. Automatic referral/follow-up. Formulate management suggestions. Pre-examination before consultation.	5	4	5	5	5	5	4	5	3	4	5	Remote access. Frequent follow-up. Higher response rate.	Diagnostic error. Detachment of GP and patient relationship. Empathetic care undelivered.	1	1	1		2	2	4	2	1
2	1993	4	2	Human health and disease	2			3		3	4	3	4	3	4	3	4	3	4	3	4	3		5	5	5	5	5	5	5	5	5	5	5			1	1	1	0		3	5	4	1
1	1995	5	1		2		Irish	3		2		3	3	2		1		1		4	1	3	Will ease work load. More efficient/ Allow ease of hospital communication.	5	4	5	5	6	5	5	5	1	6	5	More accurate. Less error.	Decreased personalization	1	1	1	0	0	3	2	2	1
1	1992	5	2	biochemistry	3		Irish	3		2		2		3		3	3	1		4	2	2		5	4	4	5	6	5	4	4	6	6	6	Disease progression percentage of mortality complications	Confidentiality. Lack of human interatcion and input	2	2	2			3	4	3	1
2	1993	5	1		1		Irish	3		1		1		1		2		1		3	5	1		1	1	1	1	1	1	1	1	1	1	1		No empathy. Not every patient is straightfoward and therefore may result in negative care.	2	2	1	0	0	1	1		1
2	1995	5	1		2		Singaporean	1		2		2		2		2		1		3	4	3	Help aid GPs. Less time spent on documentation or info	1	2	2	4	5	5	4	4	4	3	5	saves time. Allows clinicians to focus more on higher order clinical matters	lower empathy	1	1	1	0	5	3	4	2	1
2	1993	5	1		3			1		1		1		1		2		1		3	3	1		2	4	4	4	4	4	4	4	3	4	3		leaked info/break confidentiality of patient	1	1	2	0	0	3	4	1	1
1	1996	5	2		6		Irish	3		2		2		2		2		1		2		3	Patients monitor their own vitals e.g. BP, HR etc. Home ECGs. More widely available technology e.g. imaging and preliminary reporting. More e-records. Greater assistance in diagnostic imaging.	4	6	4	6	4	6	6	6	3	4	5	Greater access for patients. Waiting lists in current irish health system are very long. Greater patient education. More efficient healthcare.	Loss of human contact	1	1	2	0	0	2	4	2	1
1	1993	5	1		10	medical industry/pharmaceutical				2		3	5	2		2		1		4	2	2		4	5	3	4	6	6	4	4	3	2	4			1	1	1	0	0	3	4	1	1
2	1996	5	1		2		Irish	3		1		1		1		1		1		1		1		4	4	4	4	4	4	4	4	4	4	4			1	1	1			1	4	1	1
2	1994	5	1		6		malaysian	1		2		3	3	2		2		2		4	2	3	GPs will hopefully have less administrative work to do and can spend more time with patients	4	4	5	6	5	5	5	4	3	6	5	Reduce human errors and speed up treatment/appointments in clinics. Efficient scheduling and time allocations.	Robots may reduce human interaction and empathy needed in psychiatric issues. Robot uprising	2	2	1	0	0	2	4	2	1
2	1994	5	1		3					3	4	1		3	4	2		1		3	4	3	Better documentation. Better pattern recognition of disease progress	4	3	4	3	4	4	5	5	3	3	6		Lack of patient interaction might make it hard to diagnose any underlying problem.	1	2	1	48	3	3	4	1	1
2	1994	5	1		2			1		1		1		2		1		1		3	2	2		1	1	3	1	4	5	3	4	1	5	6	Accurate diagnoses	Treatment might'nt be individualized	1	2	1	0	2	3	3	2	1
2	1994	5	1		2		malaysian	1		2		3	3	3	3	3	3	1		4	1	3	Help GP in determining what to refer, better communication within health care.	4	5	4	5	5	5	5	5	6	6	2			1	2	1	1	0	3	4	2	1
1	1994	5	1		1		irish	3		2		2		3	3	2		1		3	3	3	AI will not be able to replace human empathy and interaction. A machine can provide the optimum management plans etc. but it requires a human to place this in the context of the real person who has doubts, flaws etc. Knowledge of algorithms etc will be turned over to AI but implementation will have to stay in human hands.	3	5	4	6	2	6	5	3	1	4	6		A machine can provide an excellent care plan for an idealized patient who will listen to all recommendations. As any clinician knows such patients are rare. This is where I feel they may run into difficulty.	2	1	2	0	0	2	3	1	1
1	1989	4	2	pharmacy	2		irish	3		2		3	2	2		3	1	1		4	1	2	prescribing	6	6	6	6	5	6	3	3	3	3	4			1	1	1	0		1	6	5	1
2	1996	5	1		6		irish	3		2		2		3	4	1		1		4	2	3		4	4	4	4	5	6	5	4	2	5	6			2	1	1		10	1	3	1	1
2	1996	5	1		1					2		3	1	2		2		1		4	1	3	helping with diagnoses. Prioritizing the patient with resource allocation	1	4	5	5	5	4	4	4	4	6	6	Remote monitoring - benefits patients' time & effort and doctors can get more normalized vitals (white coat effect etc)	Patient may rely on too much technology and less likely to go to GP	2	2	2	0.5	0	3	4	1	1
2	1996	5	1		2			3		1		3	3	3	3	4	3	1		3	5	3	aid diagnosis	5	4	4	3	4	4	4	4	4	4	4		reduced human contact & isolation	1	2	1		0	2	3	4	1
1	1995	5	1		2			3		1		2		3	4	2		2		4	3	2		3	3	3	2	4	6	4	6	5	4	5			1	2	1	50		2	4	1	1
2	1993	5	2	physiology	6		irish	3		2		2		2		3	2	2		3	3	3	workload will decrease	4	2	3	4	4	3	4	4	4	5	5			2	2	1		0	3	4	2	1
2	1981	5	2		10	psychiatry	Irish	3		2		2		2		2		1		3	4	3	Better records and referral infrastructure	3	3	4	4	4	5	4	5	4	4	6			2	1	1	1	1	3	4	1	1
1	1989	4	2	psychology	6		english	3		2		3	3	3	2	2		1		2		3	standardized documentation. Medication interation alerts. Referral pathway suggestions. Identifying appropriate investigations.	4	6	6	5	4	6	5	4	1	5	4	Ease of use. Decreased time constraints	Confidentiality. Reductionist approach. Unable to provide physical assessment	2	2	1	0	0	2	6	1	1
1	1990	4	2	biochemistry	2					2		3	5					3	3	3	3	3		3	3	3	3	3	3	3	3	4	3	4											1
2	1995	5	1		1		irish	3		4	3	4	2	4	2	4	1	2		3	3	3	diagnosis of illness. Management of illness	3	5	5	6	6	5	6	6	5	5	5	cost effective, more efficient, less prone to error	no warmth, no way of gently breaking bad news	2	2	1	0	0	3	4	4	1
1	1989	5	1		5		british	1		2		2		3	3	2		1		4	2	2	triage without humans	6	4	4	4	6	6	5	6	6	1	6	will be able to better treat non-emergency cases - doctor time not wasted	false positives and false negatives. Not able to detect psychological cues with respect to depression and suicide	2	2	1	0	0	2	3	1	1
2	1994	5	1		1			1		3	2	2		3	3	3	3	2		4		2		5	5	4	4	4	5	3	3	5	5				2	1	1			2	4	1	1
2	1992	4	2		5			3		4	3	3	3	3	4	3	4	2		3	3	3		5	6	6	6	6	6	5	5	2	4	5			2	1	1	4	5	1	2	3	1
1	1997	5	1		1			3		3	2	3	2	3	2	3	2	3	2	3	2	1		3	3	3	3	3	6	4	3	1	1	6			1	1	1	1	0	3	1	1	1
2	1986	5	2	pharmacy	7		irish	3		3	4	3	4	3	3	2		1		4	2	3		5	5	5	5	6	6	4	5	4	2	4	Quicker.		2	2	2	10	0	2	5	1	1
1	1996	5	2		8		canadian	1		2		3	5	3	5	3	5	2		3	4	3	it will improve their efficiency. They can use it to improve decision-making	5	5	5	5	5	5	5	5	5	5	5	reduce error, and improve productivity.	reduce patient contact	2	1	1	1	1	2	6	1	1
2	1996	5	1		2		irish	3		3	5	3	5	3	4	2		1		4	3	2		4	3	3	3	5	4	5	3	2	2	5			2	2	1	0	0	3	4	2	1
2	1994	5	1		2		Irish	3		2		3	2	2		3	2	1		4	2	2		3	3	4	4	2	5	5	5	4	4	3			1	1	1	1		3	4	2	1
2	1994	5	2		6		Irish	3		3	4	2		2		4	3	1		4	1	2	Inputting signs and symptoms into algorithms and providing differential diagnoses and the most up to date treatment plans	5	5	5	5	4	5	6	6	5	2	6	more informed patients	clinical signs that require years of experience to spot may be overlooked if patients are going to their GP less. E.g. height decreasing in multiple myeloma or symptoms not associated with what the patient presents e.g. blood in urine, weight loss	2	2	1	0	2	2	4	1	1
2	1989	5	2	biomedical science	10	psychiatry	Canadian	1		1		2		1		3	2	1		4	1	2		4	5	6	5	5	6	4	4	5	3	5			2	2	2	0	0	3	4	1	1
1	1994	5	1		5			3		4	4	4	3	3	4	2		3	5	3	4	3	could replace basic things like renewing prescription	4	6	6	5	4	5	6	3	3	4	4	less human error, use data to predict outcomes	they'll become too smart and start killing off weaker humans who are unable to work	2	2	1	0	0	3	4	2	1
2	1993	5	1		2		Irish	3		2		2		3	1	1		1		3	1	2		4	4	3	3	3	3	3	4	4	4	4	potentially less error	decreased interaction	2	2	2	0	0	3	5	1	1
2	1994	5	1		1			1		2		2		3	3	3	4	1		3	3	2	less human power needed	4	3	4	3	6	6	5	5	4	5	6	more accurate, complete record of the data. Reduction in human error	no flexibility or judgment	1	1	1	0	3	3	4	3	1
2	1994	5	1		3		Irish	3		3	3	2		3	3	1		1		2		4	won't be a need for them	4	4	4	4	4	4	2	3	4	1	6		no empathy, mistakes will be made.	1	1	1	0	0	1	1	1	1
2	1990	4	2		1			3		4	1	3	3	2	4	3	3	3	4	2	3	2		3	4	4	4	6	4	4	4	3	3	5			2	2	1			3	3	2	1
2	1995	5	1		1			3		3	3	3	2	3	4	3	2	3	4	3	4	3	6	2							6	1	6	5						0	0	2	5	5	1
2	1996	5	1		1		Irish	3		2		2		2		1		1		4	1	1		4	4	3	4	2	6	5	5	5	3	3			1	1	1	0	0	1	2	1	1
1	1995	5	1		2		Irish	3		2		3	4	2		2		1		4	2	3	decreased pay, improved efficiency and time management, reduced workload	4	2	4	4	3	6	5	5	4	2	6	lowered costs, increased time management	lack of empathy, lack of human contact	2	1	1	0	0	3	4	2	1
1	1995	5	1		10	not sure	Irish	3		2		4	3																																1
2	1993	5	1		2		malaysian	1		1		1		1		1		1		3	2	4	GPs' jobs become redundant							3	4	2	1	6			1	1	1	0	0	1	1	1	1
2	1993	5	1		2		malaysian	1		3	3	2		2		3	2	1		3	1	3	they will help synchronize patient details to other specialties and for future referrals							5	6	2	6	6	accurate reading of patients' vitals	no empathy and misreading	2	2	1	0	2	1	5	1	1
1	1995	5	1		6			3		3	4	3	3	2		3	3	1		3	2	2	machine learning software might be necessary for some referrals, used more for pattern recognition e.g. Skin cancer, used for screening	5	6	5	5	6	4	4	4	5	2	6	objective, uses large amounts of data	lack of human touch, might miss social subtleties	2	2	2	0.5	0	2	4	2	1
2	1992	4	2	nursing	1		Irish	3		2		2		2		2		2		3	4	3		4	5	5	5	2	4	4	3	4	2	6			1	1	2	1	10	3	5	1	1
2	1992	5	2	Science majoring in biology	2		Canadian	3		1		1		1		1		1		4	1	2	lessen workload, speed navigation through system for patients	6	5	5	6	6	6	4	5	5	6	6			2	2	1	0	0	3	3	1	1
2	1992	5	2	biology	1		Canadian	1		2		3	4	2		1		1		3	2	3	it will help lessen the workload by suggesting useful possible differential diagnoses and treatments	5	4	3	5	6	6	4	6	4	6	6	less need to travel for routine things		2	1	1	0	0	1	4	2	1
1	1995	5	1		6		Irish	3		2		3	2	2		3	3	1		4	2	1		5	4	4	4	4	6	4	4	5	3	6			1	1	1	0	1	3	2	1	1
1	1992	5	2	biomedical science						2		3	5	2		3	3	3	4	2		2		4	4	4	4	6	6	4	4	1	1	5	none	Have you watched I-Robot?	2	2	1	0	0	2	6	1	1
1	1995	5	1		3		irish	3		3	4	3	4	3	4	3	4	3	4	3	4	3	electronic stethoscopes	5	5	5	3	1	3	5	1	6	1	4	accuracy	no human touch	1	1	1			2	2	3	1
1	1995	5	1		6			2		3	3	2	4	3	2	1		1		1		3		4	5	4	4	4	4	4	4	3	2	4			1	2	1	0	0	3	4	2	1
2	1993	5	1		2		brunei	1		3	3	3	3											4	5	5	6	4	5	6	6	5	6	3			2	1	1	1	0	3	4	3	1
2	1995	5	1		1		irish	3		2		2		3	4	2		1		3	4	2		1	2	4	4	5	6	2	2	4	3	6		misinterpretation by patients. 'Dr Google' effect and catastrophizing	1	1	1	0	0	3	4	1	1
2	1991	4	1	physiology	1		irish	3		2		3	4	4	3	4	4	1		4	4	3	take thinking out of it	4	6	6	6	4	6	6	6	4	5	4			2	1	1	0	0	2	6	1	1
2	1990	4	2	life sciences	2		canadian	1		3	3	3	3	2		2		1		3	2	1		3	3	3	4	5	6	4	3	3	3	5			2	1	1	0	0	2	4	1	1
1	1994	5	1		10	unsure	Irish	3		1		1		3	2	1		1		4	1	3	read ECGs, automate prescriptions, dictate letters, electronic records shared between hospitals and GPs. Read scans. Provide algorithms of care	4	4	3	4	6	6	3	4	4	4	5	save time, save money		2	2	2	0	0	2	4	1	1
2	1994	5	1		2		Irish	3		3	2	2		3	2	2		1		3	1	2		4	2	4	5	4	5	5	3	4	5	6			2	1	1	0	5	2	5	1	1
2	1995	5	1		2		Singaporean	1		2		2		2		2		2		2		1		3	2	2	2	5	5	5	5	5	5	6	monitoring of vital signs	lack of human interaction	2	1	1	0	0	3	4	2	1
2	1994	5	1		2		malaysian	1		2		2		3	3	1		1		3	3	3		3	4	3	3	5	6	4	4	3	5	5			1	1	1	0	1	2	4	3	1
1	1989	4	2	biochemistry	2		Canadian	3		2		3	3	2		3	3	2		4	2	3	patient referrals, diagnosing, prescribing, disease course prediction	3	4	4	4	6	5	4	3	4	4	5			2	2	1	0	1	2	5	1	1
2	1996	5	1		7			3		1		2		3	4	2		1		3	3	3		4	4	2	3	6	6	6	6	6	2	3			2	2	1	1	0	2	4	2	1
1	1995	5	1		6			3		2		2		4	1	4	1	4	2	2		1		3	4	5	1	3	3	3	3	4	5	5			1	1	1	0	5	3	4	4	1
1	1990	5	2	medical sciences	1		Canadian	1		2		2		2		3	2	1		3	1	1		5	5	4	4	5	6	5	5	6	2	6	better access to records and augmentation of care	no face to face consults, less empathy	1	1	1	0	0	3	4	1	1
1	1993	4	2	biomedical science	2		Irish	3		1		1		2		2		2		3	2	1		4	3	3	2	4	5	5	2	5	4	1			1	1	1	0	2	1	3	2	1
1	1994	5	1		6			3		3	4	2		2		2		2		3	1	2	prescribing	4	3	4	5	6	5	5	5	5	5	4			2	2	1	1	2	2	5	1	1
2	1996	5	1		10	psychiatry		1		3	3	2		3	3	2		1		3	3	4	less interaction with patients needed especially for simple tasks e.g. updating prescriptons. Less demands for GPs. Especially if less intimate consultations needed	5	4	4	5	6	6	5	5	3	5	4		generalization of symptoms or patients' presentation leading to misdiagnosis	1	1	1	0	12	3	4	2	1
2	1984	5	2	biotechnology	2					1		2		3	2	3	2	1		4	2	2	less paperwork	4	2	3	1	6	6	5	4	4	6	2	paperwork, follow-ups	not looking at full picture. Poor empathy. Lack of interaction	2	2	2			1	1	1	1
2	1996	5	1		1		irish	3		3	3	3	2	3	3	3	2	2		3	2	3	diagnosis based on symptoms. Management plan	5	4	4	4	4	4	4	4	5	5	5			1	1	1			1	3	1	1
2	1996	5	1		2		irish	3		1		4	3	3	3	3	3	1		4	3	2	more control of documentation and formulating treatment plan	2	3	3	4	2	6	4	4	3	3	4		impersonal. Doesn’t understand patient concerns or ideas	1	1	1	0	20	3	4	2	1
1	1995	5	1				irish	3		3	4	3	4	2		2		1		3	3	3	increased expectation of use of techology to avoid litigation	4	5	5	5	6	5	4	3	2	2	6	reduced knowledge burden for practitioners.	data protection concerns. Malicioiusly edited software	2	2	1	3	0	3	2	1	1
1	1994	5	1		2		canadian	3		2		3	4	1		2		1		3	3	3		4	4	4	4	4	4	5	4	4	5	3			2	2	1	0	0	2	3	2	1
2	1995	5	1		7		irish	3		2		2		3	2	3	2	1		3	2	2	make jobs easier	2	5	3	4	5	6	6	4	4	5	3	don’t know	don't know	1	1	1	0	don't know	3	4	2	1
1	1989	5	2	biomedical physiology	1		canadian	3		2		3	4	3	4	2		2		4	3	2	update records, provide treatment pathways	3	4	3	3	4	6	4	5	4	4	4	reduce errors, and increase efficiency		2	1	1	0	0	1	5	2	1
1	1992	4	2	physiology	3		irish	3		3	4	2		2		2		1		3	3	2	increased ability for patient notes, records, etc to be accurately updated and assimilated	4	4	4	4	3	5	5	4	5	5	3			1	1	1	1	0	1	4	4	1
1	1995	5	1		5		irish	3		2		3	3	2		2		2		3	2	2		3	4	4	4	3	5	5	5	5	5	5			2	2	1	0	1	2	5	2	1
1	1991	5	2	Neuroscience	2		irish	3		3	3	2		2		3	2	1		3	2	2		2	2	2	3	5	4	4	4	3	2	4			2	1	1	2	2	3	5	2	1
2	1996	5	1		2					3	2	3	4	2	5	3	3	1	5	3	2	2	make paperwork easier. Checking in and checking out easier	4	3	4	4	5	3	5	5	5	3	5	machine can retain a lot of information than doctors can't with algorithms they can reach medical diagnoses	dehumanization of medicine. It is a science but it is also an art and communication, caring and empathy are the core of the art. All diseases have biopsychosocial aspects and machines might omit the psychosocial aspect	2	1	1	0	0	2	4	2	1
1	1995	5	1		1		bruneian	1		3	3	3	3	2		2		2		2		2		4	4	4	4	4	4	4	4	3	4	5			1	1	1	0	0	1	4	1	1
2	1995	5	1		3		irish	3		2		1		1		1		1		3	2	2		2	3	2	4	5	6	4	4	2	1	6			1	1	1	0	5	2	2	3	1
1	1987	5	2	life sciences	1		canadian	3		2		3	3	3	2	2		1		4	1	2	GPs may be better adided in formulating differential diagnoses and management plans							5	4	4	6	2			2	2	1	0	0	3	5	2	1
2	1996	5	2		2		irish	3		3	3	3	4	3	4	3	2	2		3	2	3		4	4	5	4	4	4	4	4	4	4	4			1	1	1	0	1	4	3	3	1
2	1994	5	1		3		malaysian	1		1		1		1		1		1		4	2	2		1	2	1	1	1	4	2	3	3	1	6	help patients learn more about their health. Aid GPs in making diagnosis - but only to aid	too much reliance on it. Solely objective evaluations which cannot be done in medicine. Losing human contact. Doctors will tend to treat the conditions and not the patient	2	1	1	1	5	3	4	1	1
1	1994	5	2		5		irish	3		3	4	4	4	3	4	4	4	3	5	4	3	3	there will be more diagnostic technology, taking pressure off GPs	4	5	6	6	5	4	6	6	6	3	6	cheaper, faster	less personal. Fear AI may stop attendance	2	2	1	0	0	3	4	1	1
2	1995	5	1		2			1		3	5	2		2		2		2		4	1	2		3	3	3	3	3	3	4	5	5	3	4			2	1	1			1	4	3	1
2	1995	5	1		2			1		2		2		3	2	3	3	3	3	3	2	3		4	4	4	4	4	4	4	4	4	4	6	more accurate diagnoses		1	1	1	0	0	1	3	1	1
2	1995	5	1		2		irish	3		1		2		1		1		1		2		1		3	2	3	2	4	2	2	3	4	4	3			1	1	1	0	0	3	3	2	1
2	1996	5	1		1		irish	3		2		2		2		3	3	1		4	1	2		5	5	5	6	2	5	5	2	4	5	6			2	1	1	1	0	3	5	1	1
1	1994	5	1		4		malaysian	5	malay	4	4	3	4	3	3	1		1		3	3	3		4	5	4	3	3	4	3	4	4	4	6	nil	nil	2	2	1	0	5	2	4	2	1
2	1993	5	1		10	not sure	malaysian	1		1		3	5	3	4			1		4	2	3	makes GPs' jobs easier with managing patient treatment, documentation and maybe diagnses. But patient doctor relationship stlil key importance for patients' benefit and it is therapeutic so GPs' jobs will still be relevant to community.	4	4	5	4	4	5	5	5	2	3	6		empathy cannot be expressed through AI. There are studies to show a empathic GP has higher rate of patient numbers with good control of HBP and better health outcomes. Human to human interactions matter.	1	1	1	0	0	3	4	2	1
2	1995	5	1		6			1		3	2	1		2		1		1		4	1	3	automaticion prescription repeats	4	5	4	5	6	6	1	5	2	6	6			2	1	1	0	10	2	5	5	1
1	1995	5	1		2		Irish	3		2		3	3	2		2		1		3	2	2		3	4	4	3	4	5	4	4	4	4	6			2	2	1	0	0	3	4		1
2	1991	5	2		10	ophthamology	Singaporean	1		2		3	2	3	3	2		1		3	1	3	streamlining. Medical renewal	5	4	5	5	4	5	4	4	3	4	4	efficiency. Less waitig time for patients	self diagnosis, meds renewal. No continuity of care	2	2	1	12	30	3	4	2	1
2	1996	5	1		10		Singaporean	1		1		1		3	4	1		1		4	2	2	make paperwork easier	1	2	2	2	5	5	4	4	1	6	6	faster. Less paperwork. Recording keeping easier	less personal touch	1	2	1	0.5	5	2	4	1	1
2	1995	5	1		2			1		2		2		2		1		1		4	1	2	referral letters can be written a lot easier regarding background conditions and medications	3	6	6	6	4	6	3	4	5	6	6			1	1	1			3	4	3	1
1	1984	5	2	commerce	1		Irish	3		3	2	2		2		2		2		2		1		4	2	2	2	2	2	2	2	2	2	2			2	1	2	2		2	4	2	1
1	1996	5	1		10	not sure	Irish	3		3	4	3	4	3	4	3	5	3	5	3	4	3	info on drug interactions, remote monitoring	3	4	4	4	4	4	4	4	4	4	4			2	2	1	1.5	1.5	3	4	2	1
2	1995	5	1		2					2		2		2		2		1		3	1	2	easier access to patient information from diferent clinical sites	4	3	4	4	4	6	5	5	4	2	4			1	1	1	0	3	3	4	1	1
1	1996	5	1		2			3		3	2	3	1	2		1		2		2		1		2	1	3	3	3	2	3	3	5	2	6			2	2	1			2	4	3	1
2		4	2	physiology	2		irish	3		3	4	4	4	4	4	4	4	1		4	3	2		5	6	5	6	4	5	6	6	6	4	6			2	2	2	1	0	2	6	2	1
2	1995	5	1		2		irish	3		2		3	4	2		1		1		3	2	2	alter record-keepingg	2	4	4	3	4	5	3	4	3	2	6		non-specific to patient. Overly dependent solely on information it is given - may miss informatio that would be picked up by a trained GP in person. Too much assumption that patient will know what symptoms etc are important. E.g. some patientsay have pain threshold etc. May not take symptoms seriously as other. Relationship between GP and patient means clinician may know more about the patient th…	1	2	1	0	0	3	3	1	2
1	1994	5	1		2			1		2		2		2		2		1		3	1	1		1	2	2	1	4	4	1	4	4	4	6	monitoring of patients' vitals in hospitals to pre-empt deterioration of health	Distancing from patients; lack of empathy; loss of abilty to recognize nuances in human communication; problems with individual patient care.	2	1	1	0	0	3	4	1	2
										2		2		2		2		2		3	2	2	updating records and summarizing consultation	2	1	3	2	2	5	4	5	4	2	2	give results through text; reminder about check-ups	too dependent, human factors	2	1	1	0	1	3	4	1	2
2	1996	5	1		6		canadian	3		3	3	3	5	3	3	2		1		3	2	3		4	5	4	4	6	6	4	6	4	6	6	more efficient system; decreased societal costs which will lead to improving services in other areas	lose patient-doctor relationship; could lead to mistakes in treatments	1	1	1	0	10	2	5	1	2
1	1995	5	1		6	ortho/cardiothoracics	malaysian	1		3	3	3	2	2		2		3	3	4	1	3	faster, more accurate dx; more streamlined communication between healthcare systems	5	4	4	4	5	3	6	5	4	6	6	more accurate diagnoses	GDPR	2	1	2	10	5	3	4	4	2
2		5	1		2		irish	3		3	2	2		3	2	2		1		3	2	3	reduce the work load - beneficial reduce stress; decrease in number of GPs needed	5	4	4	4	3	4	4	4	3	3	5	can make medicine more efficient, reduce human error; can reduce the workload on GPs.	technology has harms when machines don't work properly may be a problem if doctors lose their skills; decrease in person-person medicine	2	2	1	2	2	1	5	1	2
1	1996	5	1		2		irish	3		1		2		1		1		1		4	3	3	documentation; ability to triage	2	4	4	3	4	4	4	4	4	4	3	efficiency	system errors and misunderstanding of info	2	1	1	2	10	3	4	1	2
2	1996	5	1			unsure	irish	3		2		3	3	3	2	3	2	3	2	4	1	2		6	5	5	5	4	6	5	5	5	4	6	reduced waiting lists	may miss important nonverbal cues eg in depression; would lose out on an important source of contact for isolated/elderly people	1	1	1	0	0	2	4	2	2
1	1996	5	1		5		irish	3		2		3	3	3	3	2		1		4	2	2	diagnoses will less frequently be missed due to better patient record data. Dosing errors will be less frequent as they will be automated. Consultations online may lead to less busy surgeries	4	4	5	5	6	6	4	6	6	3	4	Less diagnostic errors through picture spot diagnosing. Better maintained records and shorter waiting time	Technology is fallible - over reliance of technology as opposed to clinical acumen can cause errors	2	1	2	5	5	2	4	1	2
2	1996	5	1		2		singaporean	1		2		3	3	3	2	3	3	1		3	1	2	1. medication prescription. 2. updating patient records. 3. formulating differential diagnoses (basic). 4. from home consultations (AI-operated), filtering out red flags	6	6	5	5	6	4	4	6	6	4	5	1. improving quality of care. 2. improving patient-doctor interaction time by allowing AI to do minute tasks. 3. decrease in waiting times for patients	1. breach of privacy and data; 2. inaccuracy	2	1	2	1.5	2	2	5	1	2
1	1996	5	1		6		malaysian	1		3	5	3	5	4	5	2		1		4	5	2	This era is evidence-based medicine. Symptoms are calculated according to the likelihood, severity etc	5	4	4	3	6	5	4	5	2	4	6	less burden for doctors	misdiagnosis - every human presents differently	1	1	1	0	2	3	4	4	2
2	1996	5	1		2			1		3	3	2		2		3	3	2		3	2	3	there will be more digital consultations	4	4	3	5	5	6	4	4	5	6	5	improve waiting time through digital consultations; able to filter urgent vs. normal consultations	may cause diagnostic error						2	5	3	2
1	1995	5	1		2		irish	3		2		2		2		2		1		4	2	3	technology in diabetes care will become widespread	4	4	3	4	4	6	4	4	4	1	6			1	1	1	1	0	2	4	1	2
2	1996	5	1		10	neurology	german	3		4	2	3	3	3	2	2		1		4	1	3	diagnosis based on symptom consultation. Feeding back and analysing very large amounts of data automatically for pattern recognition. More personalized predictions of which medications would work best based on diagnosis but also likely side effects	6	6	5	6	6	4	6	6	3	5	5	better pattern recognition = better diagnoses	generalization. Easy diagnosing - missing the psychosocial factors that need to be addressed. Data protection: laws and stigma needs to change	2	2	1	0	0		6	1	2
2	1995	5	1		6	plastics	malaysian	1		3	4	3	4	2		2		1		3	4	2	might be able to take brief history and perform exams before the patient sees the GP. Able to provide first impressions of the medical problem and help with documentation	3	4	6	4	4	4	4	4	4	4	6	provide statistics and patterns of disease progression	disregarding patients that can't put down what exactly feels wrong	1	1	1	0	0	3	4	2	2
1	1996	5	1		3		irish	3		2		3	5	2		2		1		3	2	3	I think as computing power evolves (quantum computing etc) the picture will change drastically. I think integrated decision-making acorss multiple systems could lead to better outcome data and better overall outcomes. Fewer medication errors	2	6	5	4	5	4	5	4	4	6	6	better records; fewer medication errors; better decision-making; better follow up	over diagnosis; over treatment; dependence on AI	2	2	1	1	1	2	5	1	2
2	1995	5	1		6		irish	3		1		1		1		1		1		1		2	Altering doses of endocrine drugs based on test results; help with interpreting radiology bloods; some help with documentation and prevention of prescription errors	3	6	6	6	1	6	6	1	1	1	6	potentially less errors; potentially better interpretation; potentially better dosing.	Errors made by machine. Doctors losing their skills due to not using them	2	1	1	0	0	2	3	1	2
2	1996	5	1		9		IRISH	3		1		3	3	1		2		1		4	2	3	Reduce paperwork, faster diagnostics, more time for face-to-face patient interaction, better course of illness predictions with compiled meta-analysis	5	5	5	4	4	6	5	5	3	2	6	increasing access to healthcare in underdeveloped countries with electronic consultations. Increase access to experts. i.e. dermatology consults triaged and escalated to experts accordingly	Overdiagnosis, too much trust, inability to individualize, reduction in human contact, increasing cost for GP consults if public is pushed towards virtual consults for saving cost	2	2	2	1	0	2	2	1	2
2	1996	5	1		2		irish	3		1		2		3	3	2		1		3	3	2		4	5	5	4	5	5	5	5	6	6	4			1	1	1	0	0	3	4	1	2
2	1995	5	1		1		irish	3		1		2		3	3	2		1		3	3	1		4	2	4	4	4	4	4	4	4	4	1			1	1	1	0	0	3	4	3	2
2	1995	5	2		10	unsure	irish	3		1		2		2		2		2		3	2	2	more online GPs are likely to occur - Skype consultations, online prescriptions etc, GP apps may also occur - putting in symptoms - possibly less GP-practice based work.	5	5	5	5	5	5																2
2	1997	5	1		2		irish	3		3	4	3	4	2		2		1		3	4	3	assistance in diagnosis of patients. Diagnostic algorithms	5	5	4	5	4	5	5	5	5	2	6	May help to reduce burden of workload on GPs, streamline diagnoses, may reduce human error	May not pick up on nuances which GP may notice. Individual cases rather than generalized treatments may prove difficult	1	2	1	0		3	6	2	2
2		5	1		3		malaysian	1		3	2	2		3	2	2		1		3	2	3		4	4	4	3	2	6	3	5	2	6	3			1	1	1	0	2	3	4	5	2
2	1995	5	1		10	ophthalmology	malaysian	1		2		3	3	2		3	3	1		2		2	Aid in converging all patient information during consultations to aid decision-making	5	4	3	3	3	4	4	5	4	4	6	reduce human errors	dependence	2	1	1	0	0	3	4	2	2
2	1995	5	1		10	obstetrics & gynaecology	irish	3		2		2		1		1		1		2		1		1	1	1	1	1	6	4	4	3	3	6			1	1	1	0		3	2	1	2
2	1994	5	1				irish			3	3	2		2		3		1		2		2		3	3	3	3	3	3	3	3														2
1	1995	5	1		1		malaysian	1		3	5	3	5	2		3	5	1		4	2	3		1	4	2	4	6	6	5	5	3	5	6			2	2	1	0	0.5	2	4	2	2
1	1996	5	1		2		irish	3		2		3	3	2		3	2	1		4	1	3	it will greatly enhance the documentation aspect of GPs' job. It should also help with prescription and guideline driven medications. It, however, can't replace human interactions	4	5	5	5	5	5	5	5	5	5	5			2	1	1	10	10	3	4	1	2
2	1997	5	1		8	obstetrics & gynaecology	irish	3		2		3	2	2		3	2	1		4	2	3	it will make the workload easier - GPs can spend more time with patients and less time writing notes	6	5	6	5	6	6	5	5	6	1	6	reduce errors, reduce workload	become reliant, cannot replace human interactions	1	1	1	0	0	2	4	1	2
1	1995	5	1		10	hospital management	malaysian	1		4	2	4	3	4	2	4	3	2		4	1	3	Machines will perform logical work whereas GPs would manage the humanity side of the medical work. i.e. empathy, support, encouragement	6	6	6	6	6	6	6	3	6	6	4	good investment	breach of privacy & targeted by cybercrime	2	2	1	0	0	2	4	2	2
2	1996	5	1		3		irish	3		2		3	4	3	4	2		2		3	4	2	easier admin stuff	5	4	4	4	5	5	5	3	3	4	6	prompts e.g., to avoid error. Total record all one place	depersonalizations, less empathy	1	1	1	0	0	1	3	1	2
2	1995	5	1		2		irish	3		2		2		1		1		1		2		2	algorithms for referral pathways for patients	4	4	4	4	4	3	3	3	3	3	5	reduction of miscommunication errors	lack of personal contact, reduced empathy	2	1	1	2	2	2	5	2	2
1	1995	5	1		6		irish	3		3	3	4	4	3	4	4	5	2		2		2	diagnostic algorithmic software will assist with dx and grading severity of patients, but physicians will still be required to colate and communicate info	3	5	4	4	5	6	4	2	3	4	5	deep learning software will be able to assist with physician decisions, augmented reality in surgery should assist with identifying structures etc.	machine errors could be serious, doctors will need to remain vigilant when using assistive technology	2	2	1	0	0	2	4	1	2
2	1995	5	1		6		malaysian	1		3	1	3	1	2		3	2	1		4	3	2	make possible diagnoses faster, devise management plan	6	5	6	6	4	5	4	5	3	3	6	patients will have greater and faster access to healthcare	Despite faster and greater access to healthcare, AI/Machine learning should equip GPs/doctors not replacing them. We may need more doctors if we are implementing AI - if we expect AI to speed up the process of providing care	2	2	1	0	0	2	6	1	2
2	1997	5	1		10		irish	3		2		2		3	2	2		1		3	3	3	more computer based, less hand writing prescriptions. More expensive - need new machinery etc. more time spent with technology than face to face with patient	4	6	4	4	4	6	4	4	3	4	6	less room for errors	loss of social/ face-to-face interactions	2	1	1	0	0	3	3	1	2
2	1996	5	1		3		irish	3		2		3	3	2		2		1		3	2	2	assist w/ speed of documentating/paper work processing	1	4	4	2	2	5	4	4	2	3	6	in terms of record keeping and sensitivity to lab diagnosis it could be beneficial	I do not think AI plays a role in delivering care to patients who have many subtle nuances required to determine their care and require emphathic understanding healthcare providers. Healthcare is a personable service and using AI to remove the people providing it would be unlikely	2	2	2	1	10	3	4	2	2
2	1994	5	1		1		irish	3		2		2		2		3	3	1		3	3	2	make prescriptions easier/predicte what is needed and warn interactions. Records and letters more automated	4	4	4	5	4	4	4	4	4	3	5			2	2	1	1		2	5	2	2
2	1996	5	1		10	psychiatry	singaporean	1		1		3	1	3	1	3	1	1		4	1	3	For 'simple' conditions e.g, common cold etc AI can diagnose and recommend treatment including prescriptions and medical certificates	6	3	4	4	6	6	5	6	6	6	5	convenience	lack of empathy, some factors in medicine cannot be replicated by machines	2	2	1	0	0	3	6	1	2
1	1995	5	1		10	obstetrics & gynaecology	malaysian	1		1		2		2		3	3	1		3	3	2	lack of jobs	4	4	4	4	4	4	4	4	4	4	4			1	1	1	500		3	4	4	2
1	1995	5	1		2		irish	3		2		2		3	3	3	3	1		4	2	3	providing information about patient records. Alter the formulation of treatment plans for patients	5	6	6	5	6	5	4	5	3	2	5	more accurate diagnostics, more well defined treatment pathways.	potential for misdiagnoses. Physical examination will be difficulte to perform via artificial intelligence I would suspect	2	1	1	1.5	0	2	6	1	2
2	1997	5	1		2		irish	3		2		2		2		1		1		3	3	3	automatic dictation instead of typed/written notes	5	5	5	4	5	6	3	4	3	5	6	efficiency	impersonal, room for error if not monitored carefully	1	1	1	0	1	2	6	1	2
2	1997	5	1		7		irish	3		3	3	4	3	3	3	3	3	2		4	2	3	Think will function as an adjunct rather than replacement. Good safefy net- suggest things GP might miss etc. Wander what impact it would have on litigation - take some onus off GP? Don't think could ever replace human/empathetic side	5	5	5	5	6	5	5	5	5	4	4	less human error, less labour intensive, more cost effective, less workload for GP, More access especially in remote areas	No guarantee patients will understand any information provided to them - room for miscommunication. Limited to verbal communication	2	1	1	0	0	3	4	1	2
1	1996	5	1		2		canadian	3		4	3	4	3	4	3	4	3	1		4	2	4	GPs could be entirely supplanted by artificial technology in 25 years. The role of the GP is to identify high risk patients that require entry to higher levels of care. An AI will conceivably be able to diagnose most, if not all conditions, better than GPs because there will be fewer gaps in their "knowledge". In terms of providing empathy or communicating directly with patients, nurse practition…	6	2	2	4	6	6	5	2	6	4	4	Can reduce healthcare costs by limiting number of human participants in medicine. Can reduce burden of care on overworked healthcare systems. Can theoretically complete any role that the medical community requires of it.	Overdiagnosis likely a potential issue. Management of more comprehensive/complex issues, e.g., malignancy, trauma, will likely always require a significant amount of human input as errors by machines would cause significant lasting harm on the image of the healthcare profession.	2	2	2	0	0	2	6	1	2
1	1997	5	1		6		irish	1		2		3	3	3	3	3	4	2		3	2	2	AI could greatly help dermatological diagnosis. Help screen patients.	4	4	4	4	4	6	4	5	4	3	4	Diagnosis of ECGs, scans etc. Remote monitoring in between clinic visits		2	1	1	3.5	3.5	2	6	3	2
2	1996	5	1		10	psychiatry	irish	3		4	3	3	3	3	3	3	2	3	4	4	2	2	The only reason I say "minimal" [influence on GP jobs] is due to the cost of implementing such services and the opposition they will face. I think it is likely there will be AI influence in diagnostics particularly.	4	6	4	4	3	6	5	5	4	4	3	Reduction in diagnostic error. Broader knowledge base.	Reduction of focus on individual patient	2	2	1	3	0	2	4	1	2
1	1996	5	1		1		irish	3		2		3	4	3	3	2		1		4	2	3		3	4	4	4	4	4	4	4	4	3	6	I think from a clinical data and administrative point of view, AI and machine learning can make our health systems more efficient and help make diagnoses faster.	I don’t think they [AI/ML] can replace the face to face person to person contact that is so important in medicine. Primary care docs not only consist of diagnosis & treatment. It is a multifactorial psychosocial discipline that caters for the patient as a whole. AI will never replace the social interaction and person-to-person care. Over-technisation of medicine (probably a made-up word but you g…	2	2	1	1	0	3	3	1	2
2	1997	5	1		3		irish	3		3	4	3	4	2		1		1		4	1	3	less paperwork. Submit symptoms and receive diagnosis options - basically Dr Google!! Online GPs - less in-person visits	6	5	6	6	6	6	3	6	3	5	6	better access to healthcare - decrease wait lists? Improve access for disadvantaged populations.	loss of empathy and loss of patient individualized care plans	1	1	2	1	0	3	6	2	2
2	1996	5	1		5		irish	3		2		3	4	4	2	4	1	1		4	2	3		6	6	6	6	6	6	6	6	6	6	6			2	2	1	0	0	1	3	1	2
2	1995	5	1		10	don't know	irish	3		2		3	2	3	3	2		1		4	1	3	Decrease workload associated with information and data	5	4	4	4	6	6	4	4	5	3	6			1	1	1	0	0	3	4	1	2
2	1996	5	1		3		irish	3		2		2		2		3	3	2		4	2	3		4	6	4	5	6	6	6	5	4	6	6			1	1	1	0	0	3	4	1	2
2	1996	5	1		10	obstetrics & gynaecology	malaysian	5	malay	3	4	3	4	3	4	2		2		3	3	3	assist in documentation of patients' information - administrative jobs	4	4	4	4	4	5	4	4	4	3	4	help in reducing/assisting to minimize human errors	exposure of patients' information to dangers - hackers, viruses	2	1	1	3	5	2	4	2	2
2	1995	5	1		6	orthopedics	malaysian	1		3	2	3	2	2		3	2	1		2		3	less GPs will be needed to make diagnoses or referrals. Communication between AI and patients can improved overtime thus making GPs less valuable	4	4	5	5	5	5	4	4	3	4	3	Reduce the error in making simple diagnosis. Improve a referral and coming up with a better treatment plan	Complicated cases still require input from experienced doctors. Treatment given may be given according to general use. So if there are missing infos, the diagnosis made can be different	2	2	1	0	10	3	4	2	2
1	1994	5	1		3			5	chinese	3	2	3	2	3	2	2		1		4	1	3	increased automation of prescriptions	2	5	6	4	4	4	4	5	3	2	5	increased efficiency of tasks like documentation. Reduction in human errors such as wrong dosage and poor handwriting. Perhaps able to decide best medication/treatments by compiling and analyzing all the various patients and treatment factors.	Inhuman experience. Being confined to programming may lead to a "one size fits all" kind of treatment leading to possible misdiagnosis of unusual or atypical cases. Have you ever seen Terminator 1 or 2?	2	1	1	0	0	3	2	2	2
2	1995	5	1		2		irish	3		2		3	4	2		2		1		3	2	3	more analysis of blood results, data interpretation	4	4	4	5	2	4	5	4	4	3	4	less strain on acute hospital services and GP practices		1	1	1	1	3	3	6	1	2
2		5	1		5		irish	3		2		3	2	3	2	2		1		4	1	3	record interactions and type out interaction. Automated referrals	6	6	5	6	6	6	6	6	4	6	6		patient GP interaction depersonalized. Loss of empathy/human understanding.	2	1	1	0	0	2	6	1	2
1	1996	5	1		2		irish	3		3	3	2		2		3	4	1		4	1	2	documentation, symptomatic analysis for potential triaging. Medication analysis. Vitals analysis. Data interpretation	2	4	4	6	6	6	5	5	5	6	6	better patient outcomes. Cost effective. Reduced harms.	incorrect diagnoses. Machine failure. Incorrect use/understading of machines.	2	2	1	0	0	2	4	1	2
1	1996	5	1		2		irish	3		1		2		1		2		1		3	2	2	Aid GP productivity. Allow better record keeping and prognosticaticism. Possibly allow GP to diagnose skin lesons etc with more confidence. Better follow up of patients' vitals	4	6	6	6	6	5	4	4	4	4	5	Remote consultations and follow up. Allow quicker analysis of scans, blood tests, ECGs, etc. Allow more to be performed. Free up more time for physician patient interactions.	Break down in the technology - malfunctions. Adding increased complexity to the system and increased administration. Privacy concerns. Less personable healthcare. Who is responsible when the technology fails? Cost of implementing the technology.	2	2	2	4	4	2	5	2	2
2	1997	5	1		2		chinese	1		2		2		3	3	2		2		4	2	2	Maybe in terms of documentation, examining patients maybe?	4	3	3	3	5	4	4	5	4	6	5	save tim? May have more knowledge	could have errors. Can't establish good dr-patient relationship if AI is to fully replace GPs	1	1	1	0	5	3	3	3	2
1	1995	5	1		10	oncology	libyan	4		2																																			2
2	1997	5	1		10	psychiatry	irish	3		2		3	3	3	2	3	3	2		3	2	2	Aid in diagnosis by evaluating patient symptoms. Reduce workload by collating information. Writing referral letters	5	4	5	4	4	5	4	5	4	5	5			2	2	2	1	1	2	4	1	2
1	1994	5	1		2		malaysian	1		2		4	3	3	3	2		1		4	2	2	Ease of documentation. Assisted diagnosis/treatment plan. No need for doctor to perform documentation	5	6	6	4	6	5	5	6	4	2	5	Ease of documentation, clerking notes. Potential to recognize medical errors. On the spot information of drug interactions assisting prescribing. On the go monitoring of vitals. Emergency situations can be rapidly assessed	AI can never replicate human judgment. Patients require empathy from human to human interactions. Doctors may become reliant on AI and lose their instinctive discernation of patients' overall condition. Machines can be wrong and malfunction, have the wrong settings. Robot uprising.	2	2	1	0	0	2	5	4	2
2	1995	5	1		3		malaysian	1		2		3	5	1		3	3	1		4	1	3	Artificial intelligence coul dhelp organize patients' treatment regime based on the multiple factors such as compliance etc as they might have the technology to monitor that and analyse the data in the future. Artificial intelligence can also provide reminders to GPs to help them remain on top of patients' care plans esp in areas that tend to be overlooked. This can be specialised to each individ…	4	2	5	4	4	1	4	4	1	5	6	It may be able ot provide some standardization on common diseases	treatments may lack the touch of human judgment and considerations. Patients are always ever evolving in not only disease progression but also their lifetime. Each case will be unique and an algorithm would not benefit all patients each time	1	2	1	0	0	2	6	1	2
1	1995	5	1		5		irish	3		2		3	3	4	2	2		1		4	1	3	reduced paperwork	5	6	6	6	6	6	6	6	6	4	5	decrease the number of unnecessary appointments with GPs. Will empower patients.	data breaches	2	2	1	1	0	3	6	1	2
2	1996	5	1		2		irish	3		3	3	4	3	2		4	3	1		3	3	2		3	6	6	4	6	5	5	4	5	6	6	accurate analyses of data with no human error and learned formulae of how disease is likely to progress	potential loss of a holistic and whole-patient approach to healthcare	2	1	1	0	0	2	6	1	2
1	1997	5	1		2					2		2		2		2		2		3	3	3	less human interaction. Poor medical ethics. Poor rapport and psychosocial impact	4	4	4	4	4	5	3	5	4	5	5	less waiting time. Better measurement reading	no psychosocial considerations. Misdiagnoses. Hacking/privacy etc	1	1	2	0	1	3	4	2	2
2	1996	5	1		5		singaporean	1		3	5	3	5	1		3	5	2		3	5	3	provide remote consultations to patients. In providing translation work if problem communicating with patients. Update regular prescriptions.	6	4	6	4	6	6	3	6	6	6	6	convenience. Embracing technological advancement. Increase access for people in remote areas.	Hacking. Doctors who don't want to embrace change. Computer illiterate doctors will not be able to keep up, therefore an increase in errors. Losing human touch in medicine	2	2	2	0	0	2	6	2	2
2	1996	5	1		5		irish	3		3	3	3	4	2		2		1		3	3	2	Aid in triaging patients/determining whether patients need to go to a GP based on their symptoms.	6	5	5	4	3	6	4	5	5	2	6	Easier access to medical information. Reduced GP workload	Over-reliance on technology. Loss of examiniation skills by doctors	1	1	2	2	0	2	6	1	2
2	1997	5	1		2		irish	3		3	5	2		2		2		2		2		3		5	5	4	4	5	4	5	4	3	4	5			2	2	2	2	20	2	4	1	2
2	1999	5	1		10	don't know	malaysian	1		1		2		2		2		1		3	1	1		1	2	4	3	4	4	4	4	2	5	4			1	2	1			2	4	2	2
1	1996	5	1		4		irish	3		3	5	3	5	3	5	1		1		4	4	2	As with day-to-day use of computers in primary care, AI will have a slow overall update but will begin to assist GPs over the next 25 years. AI will begin to assist with background tasks, such as patient records, medication management (interaction checks, adverse effect reviews, contradindications, optimal cost with medications such as statins, ACE inhibitors). I do not believe there will be any …	4	1	1	1	2	5	4	4	2	2	6	AI can hopefully be used to save time not occupy it by helping with more background tasks. It is my hope that this will allow for more time with each patient face-to-face as well as more time in total for patients who may not otherwise be seen	Unfortunately, in the beginning, AI use may be more time-consuming than time-saving leading to patient care delays. There may also be the temptation to replace face-to-face interaction with AI-based approaches which is quite often going to be substandard or unsatisfactory for many patients	2	2	2	2	2	2	4	1	2
1	1996	5	1		1		irish	3		2		3	3	2		1		1		4	3	3	Gathering and collating data will become easier and assist GPs in their work	4	4	4	4	5	6	5	4	3	2	5			2	1	1	0	0	3	5	1	2
2	1997	5	1		5		irish	3		2		4	3	4	3	2		1		4	1	3		6	6	5	6	6	6	4	4	4	5	2			1	1	1	0	0	3	5	1	2
2	1995	5	1		1		irish	3		3	2	3	2	2		2		2		3	3	3	data interpretation. Diagnosis	4	5	4	4	4	5	4	4	4	4	4	more cost effective and time efficient.	reduced capacity for empathy vs doctors	1	1	1	3	1	2	5	1	2
2	1993	5	2	bachelor of health science	1		irish & canadian	3		2		2		2		3	2	1		3	2	3	analysis of investigations (e.g. anemia, suggest supplement). Reports of routine imaging (e.g. diagnose pneumonia)ID red flags missed by GPs (e.g. forgotten blood results). Pharmaceutical management (eg automatically change warfarin dose based on INR which antibiotics and for how long based on culture and sensitivity	4	4	4	5	5	6	4	4	4	3	5	may reduce errors. Helpful with diagnosis	loss of humanity in medicine (both a science and an art). Possibly lots of change to medication e.g if continuous vital signs monitoring shows elevated BP transiently this would mean changing doses of anti-hypersensitivies transiently as well . Not everything is black and white or is like in computing, so i think a lot woudl be lost in terms of not clear cut cases. i think AI can supplement not r…	2	2	1	0	0	3	4	1	2
1	1995	5	1		6		irish	3		2		2		4	2	2		1		4	2	2	aid in decision making. Increased organisation of patient's notes	6	4	4	4	5	2	5	6	6	4	6	reduced error rate by doctors. Reduced burden on doctors.	reduced doctor-patiet interaction may result in missed incidental diagnoses	1	1	1	0.5	0.5	2	4	1	2
1	1996	5	1		6		irish	3		4	3	3	4	3	3	3	4	2		4	3	3	triaging complaints. printing and paper work - will be able to shift some of the workload to patients using questionnaires for example	5	4	4	4	6	6	2	6	1	6	6		the cost	1	1	1	0	0	3	5	1	2
1	1996	5	1		2			3		1		3	3	3	3	2		1		3	3	3		4	5	5	4	4	6	5	5	5	4	6			2	2	1	0	0	3	4	1	3
2	1993	5	2	human biology	7		british	3		2		3	2	2		3	3	1		4	2	2		5	4	6	6	6	6	3	4	1	3	2			2	1	1	1	1	2	5	2	3
2	1994	5	2	pharmacy	1		irish	3		3	4	4	3	3	3	2		1		4	2	3	prognosis, referrals, admin	6	4	5	5	5	6	6	4	4	5	6	reduced waiting times at GP. Reduction in unnecessary appointments. People prefer face-to-face	Reduced patient care and empathy. Reduced compassionate care	1	1	1	0	10	3	2	1	3
2	1993	5	2	Anatomy and human biology	10	obstetrics & gynaecology	irish	3		4	3	4	3	4	3	2		2		3	3	2	Reduce admission workload and time filling in prescriptions. Processing results	1	5	4	4	6	5	5	5	5	6	6	reduce human error rates. Reduce fatigue and increased workload doctors face.	Removes personality and human factors in medicine. Skills like empathy and sympathy and understanding cannot be replaced	2	2	2	0	0	3	4	1	3
1	1995	5	1		10	unsure	british	3		2		3	3	4	3	4	3	1		4	3	3	help guide treatment plans and automate simple treatments that are uniform for patients	4	4	3	5	2	6	4	5	4	2	6			2	2	2	0	0	2	6	1	3
2	1995	5	1		10	Emergency medical services	irish	3		1		3	4	4	3	3	5	1		4	3	4	interpreting results and data, generating management plans based on best evidence, advising on likely course of disease/treatment	6	6	6	6	3	6	3	4	4	4	6	reducing error, saving time and resources	potential for over-reliance, impersonal	2	2	2	0	0	2	5	1	3
2	1995	5	1		2			3		2		3	2	2		2		1		3	1	3	data interpretation according to data banks may play a larger role	3	4	5	5	3	6	3	3	2	2	4	A major potential benefit is the ability to ensure healthcare decisions are based on evidence eg from a patient data base etc	inequality inaccess is a huge issue and machine involvement would increase the gap between those who have greater access and those who don't	1	2	2	0	0	3	4	1	3
1	1993	5	1		2			1		2		2	3	1		2		1		3	2	2	less administrative work	3	4	4	4	4	3	4	4	4	4	5			1	1	1			3	4	1	3
1	1993	5	2	biomedical sciences	5		malaysian	1		3	4	3	3	3	3	3	2	2		3	2	3		5	4	5	5	5	5	4	4	4	5	4	less time consuming	loss of human contact, empathy, social interaction	2	1	2	2	7.5	3	4	2	3
2	1995	5	1		6		japanese	1		2		2		3	2	2		1		3	1	2	perhaps less burden on GPs jobs eg more efficient triaging leading to less patients urgently needing to be seen	4	4	3	4	5	5	4	4	5	6	5	increases patient awareness eg self-care methods	more room for errors/diagnostic issues	1	1	1	10	10	3	4	2	3
2	1995	5	1		10	unsure		3		1		2		3	2	1		1		3	1	2	AI is scary. May be able to diagnose patients	4	4	5	5	6	6	4	6	5	4	5		not empathetic. No human interactions. Scary computers	2	2	2	5	0	3	3	2	3
1	1992	5	2	economics	7		welsh	3		3	2	4	1	3	1	2		1		3	2	3	Less interaction with patients when a computer can determine the treatment/management plan. GPs' role will be to support patients' understanding /explain results. Greater number of patients treated per day by practices. Decrease in error	5	5	6	4	6	6	6	6	5	6	5	increased efficiency of medical interactions. Decrease in error. Increase in information	Decrease in patient understanding. Increase in medicalization. Confusion	2	2	2	1	2	2	6	2	3
2	1996	5	2		6		irish	3		3	2	3	4	3	2	3	2	2		4	1	3		4	4	5	6	4	5	4	4	4	4	4			1	1	1	1		1	5	2	3
2	1994	5	1		1			3		1		1		1		3	3	1		3	1	2	would give doctors recommendations of differentials but nothing can replace human examination and face-to-face empathy and compassion	3	4	2	4	2	4	4	5	4	4	6	may mitigate human error		2	2	1	0	0	1	5	1	3
2	1995	5	1		2		irish	3		2		2		2		1		1		2		2	Hopefully more streamline but likely make more issues. No computer is perfect and relies on flawed human input including biased algorithms (unconscious bias almost impossible to account for and correct - already demonstrated in current AI models). Patients do not trust machines esp with raw data - if technology 'improves' and becomes more complicated so that a lay person cant understand how will …	1	4	3	4	3	4	3	4	4	2	6	Increased speed of diagnosis - treatment pathway. Help with student learning	Decreased empathy. Patients feel unfulfilled if not able to interact with a GP face to face. Ultimately technology will not nor should it replace but should help. Unlikely error to be dramatically changes - typical clinical features are never a 'rule'. Things will be missed if relying on a computer. Vital signs at home - if something needs to be changed would still need an appt to examine and dis…	2	2	2	0	0	3	2	1	3
2	1996	5	1				british	3		2		2		3	2	3	2	1		3	3	3	GPs approving steps in investigation and management recommended by AI	4	5	4	5	3	5	5	4	4	4	3	Reduced errors, increased efficiency, reduced time spent on administrative tasks	Issues with information security. Reliance on technology over clinical knowledge and experience	2	1	2	1	0	2	6	1	3
2	1993	5	2	human biology	5		irish	3		1		1		1		4	5	1		3	5	2		4	4	3	3	4	6	5	4	4	3	6			1	1	1	5	5	2	4	1	3
2	1997	5	1		10	obstetrics & gynaecology	south africa	5	arab	2		3	5	2		2		1		3	4	2	record /note taking. Trigaing patients. Referrals	3	3	4	4	4	5	4	4	5	4	5	healthcare costs may go down.	may break down doctor patient relationships. Element of empathy	2	1	2	0	0	3	2	1	3
2	1997	5	2	mathematics and statistics	5		british	1		2		2		2		1		1		2		1		6	4	4	4	6	6	4	6	5	6	6	greater access to GPs, reduced errors, cost effective	loss of doctor-patient interaction, lack of empathy	2	2	2	0	0	2	5	1	3
2		5	1					3		1		1		1		1		1		3	4	2		2	2	2	1	3	6	4	4	4	3	6			2	1	1	0	0	3	4	1	3
2	1994	5	1		1		irish	3		2		3	2	1		1		1		3	1	2		4	4	4	4	4	4	4	4	6	1	6			1	1	1	0	0	3	4	1	3
2	1995	5	1		6		british	3		2		3	5	4	1	2		1		3	2	3	may make job more efficient, Although still need patient contact	5	5	5	4	6	6	4	4	5	6	5			1	1	1	0	0	2	4	1	3
2	1993	5	2	biology	10	dermatology	british	3		2		3	5	4	1	2		1		3	2	3	more efficient, better use of resources	5	5	5	4	6	6	4	4	5	6	5			1	1	1	0	0	2	4	1	3
2	1997	5	1		7			3		2		3	5	4	1	2		1		3	2	3	more efficiency, automation of tasks	6	5	6	4	6	6	4	4	5	6	5			1	1	1	0	0	3	2	1	3
1	1996	5	1		9		Irish	3		1		3	3	2		2		1		2		2	predicting patters in disease development and progression and how different treatment regimes affect this - personalized medicine	4	4	5	5	6	5	4	4	4	3	6	better prediction of future events or optimal management. Faster decision making. Free up time for human doctors to actively see and help patients rather than interpret results or completing paperwork	patient becomes data not a person. Data protection and security. Patients lose trust in profession. Decrease in training for healthcare professionals in how to interact with patients	2	2	2	0	0	2	4	1	3
1	1992	5	1		5			2		2		3	3	1		2		1		2	3	2	management plans will be done by AI. GPs will become more reliant on AI. Some tasks can easily be done by AI so GPs will have time to focus on more complex tasks	4	5	5	4	3	6	6	6	3	4	4	AI will enable a reduction in human error that could potentially save resources for the NHS.	Data breach. Failure of AI to learn relevant tasks/or overloaded/crashing system. Hackers gaining access to healthcare records	2	2	2	4	10	2	5	2	3
1	1997	5	2		6		british	3		2		2		3	3	2		1		3	2	3	learning time will greatly decrease. Common tasks eg some reviews or basic examinations could be done by AI	4	4	4	4	5	5	4	3	5	5	3			1	1	1	0	0	2	4	1	3
1	1994	5	1		1		english/british	3		2		3	4	2		2		1		3	3	2	streamlined automatic suggestions of diagnoses and treatment plans similar to bayseian medicine.	5	5	5	5	4	4	3	4	3	3	5		patients do not always easily volunteer their information often nuanced approach is needed. Risk of "railroading" or "tunnel vision" towards a specific AI suggested diagnosis	2	2	1	0	0	3	4	3	3
2	1991	5	2	biomedical science	1		british	4		3	3	3	3	2		1		1		4	1	3	video consultations, algorithms making forecasts, diagnosis aid	6	5	4	3	4	6	4	5	3	4	5	reduce workload of GPs	lack of personalization and role of GP as a therapist	1	2	1	1	0	2	6	1	3
2	1995	5	1		7		british	3		2		2		2		1		1		3	2	2	Administrative support - easier to fill in claims, sick letters, and other documents requested by patients. Could sign these remotely. Better links between primary and secondary care - information from both will be better shared	4	4	5	6	4	5	4	3	3	2	6	Administrative support, accurate research and up to date guidelines could better be followed.	Less familiarity with patients - just numbers on a screen. Less of a doctor-patient relationship, impersonal, greatly increased consumerism in healthcare. Elderly patients may lose out with poorer access. Less compassionate care. Less personalized treatment plans. Decreased patient-doctor partnership in decision-making	1	2	1	0	0	3	4	2	3
2	1995	5	1		10	Emergency medical services	british	3		2		2		2		2		1		3	2	3	less admistrative work. Analyzing blood test results and contacting patients. More of a role in the GP reception jobs and triaging	4	4	5	4	2	6	3	6	4	3	6	less administrative work and more time to focus on clinical practice	loss of empathy and human connection. Cant diagnose test results - important to consider patient as a whole person	1	1	2	1	5	3	5	2	3
2	1980	5	2	physics and astrophysics	3		british	3		2		2		2		2		1		3	2	2	A simple AI triage system for minor ailments may help motivated patients gain diagnosis and treatment. Medical record-keeping will be aided by AI	4	4	2	5	4	6	4	5	5	2	3	Lots of benefits - free up GPs to do more clinical work. Potential to triage patients who don’t require a GP visit	inability to pick up subtle clinical signs. Lack of empathy	1	2	1	0	0	2	5	2	3
1	1992	5	2	Science	2					2		2		3	2	3	2	1		2	1	1		3	3	4	4	4	5	4	4	4	2	6	reduction in diagnostic errors	doctors rely too much on AI, possibly clouding the whole picture when diagnosing and managing the condition	1	1	1	1	1	3	2	1	3
2	1996	5	1		1		british	3		2		2		2		2		1		3	3	2	tasks such as checking blood results, writing referral letters will be made easier but not completely taken over by AI	4	5	5	5	4	6	5	5	2	5	5		A lack of thinking outside the box which is sometimes required	1	2	1	1	3	3	5	1	3
2	1995	5	1		10	dermatology	italian	3		2						3	1	1		4	2	3	recognize patterns of signs and symptoms and help narrow down differential diagnoses. Reduce waiting lists	5	6	4	6	2	5	5	6	4	5	6	reduce unnecessary GP appointments, Quick screenings of patients to determine if they actually need to see a doctor, spot diagnosis for straightforward scenarios, reduce waiting lists	Fixed algorithms? Some cases may be dismissed as not urgent/routine - may cause harm? Doctors start relying on AI more - reduces knowledge and don't keep up to date with protocols and treatments. Reduced empathy in doctor-patient relationship	2	2	1	0	0	2	2	1	3
1	1995	5	2	biomedicine	7		british	3		3	2	4	2	3	3	3	2	1		2		3		5	4	5	4	6	6	4	4	5	3												3
1	1995	5	1		2		british	3		3	4	3	4	2		2		2		3	3	3	AI triage - AI will decide who needs to see a GP. Ai simple diagnoses and prescriptions. AI reviews appointments. AI prescribes contraceptives without GP appointments	5	5	6	5	5	6	5	6	4	4	4	reduce workload	misdiagnoses esp rare ones. Replace jobs	2	2	1	0	0	2	4	1	3
1	1996	5	1		7		irish	3		4	3	4	2	3	2	3	3	2	4	4	2	3	triage and symptom pattern recognition abilities of large data capabilitiesof AI will cut a substantial portion of what a GP needs to review	6	6	5	6	6	6	6	4	6	4	3			2	2	2	0	0	2	6	2	3
1	1992	5	2	physiology	7		british	3		2		2		3	3	1		1		4	2			5	6	6	5	6	6	4	4	5	5	6			2	2	2	1	1	2	4	1	3
1	1993	5	2	biomedical sciences	1			3		3	3	3	3	2		2		1		3	3	2	potential impact on paperwork element and may influence GP decisions on patient prognosis	2	4	4	4	4	4	3	4	4	5	5		may bring about overreliance on machine learning and reduce skill of physicians	2	2	1	5	2	3	4	2	3
2	1996	5	1		10	opthalmology				3	5	3	5	2		3	5	1		4	5	3		4	5	4	4	4	4	4	4	3	4	4			1	1	1			2	4	3	3
1	1993	5	1		10	psychiatry	irish	3		3	3	2		2		2		1		4	1	2	may make it easier - flag up rare conditions and treatments GPs might not usually encounter. May streamline care - make it more efficient	3	4	4	4	3	5	4	4	2	5	6	detection of abnormalities on imaging eg malignancies on CT/PET scans etc. Flagging up potential rare conditions based on symptoms	Lose human/pastoral aspect of medicine. Humans better at lateral/abstract thinking. There will probably be a trend towards using a computer interface than humans to save save money. Less emotional support for patients	1	2	1	1	0	3	4	1	3
1	1995	5	1		5		british	3		2		3	3	2		2		1		3	2	3	AI will be able to assist GPs in some areas of their work, either by suggesting a variety of possible diagnoses based on a presentation or by encouraging them to think about potential alternatives. I do not expect that GPs will become obsolete but that their practice will be augmented by AI	5	5	5	6	1	6	6	6	4	3	6	there is some evidence that AI can be more sensitive and specific at making diagnoses eg in recognizing breast cancer from mammogram than clinicians so it appears likely that AI can be useful in this area	People can tend to blindly trust technology particularly if it has a good track record, so there is a risk that AI will impact the ability of clinicians to think critically about actions taken on the advice of AI	2	2	1	0	0	2	5	1	3
2	1995	5	1		6		irish	3		1		3	2	3	2	2		1		3	2	3	AI will attempt to deal with organizational/simple healthcare concerns	2	2	4	3	3	6	4	4	4	4	5	saves time and money	huge potential to go wrong. Things may be missed	2	1	1	1	1	2	4	1	3
1	1997	5	1		1		irish/british	3		4	2	3	3	3	3	2		1		4	3	2	allow GPs to be more efficient and proficient in record-keeping	4	2	2	4	1	4	5	4	3	2	6	help prevent prescription errors. Help with unusual presentations and rare diseases	lack of face to face communication. Misunderstanding of human voice	2	1	1	0	10	3	4	1	3
2	1997	5	1		10	neurosurgery	indian	1		4	3	3	4	3	4	3	4	2		4	3	3		6	6	6	6	6	6	5	6	5	3	6	AI will increase efficiency and potentially reduce/mitigate human errors.	The sensitivity and specificity of certain algorithms may result in TN, TP, FP, FN	2	2	2	3.5	0	2	6	1	3
2	1996	5	1		3		british	1		2		3	5	3	5	2		2		3	2	3	I think their job will become easier (less repetitive paperwork, easily accessible records, perhaps some patients treated according to existing guidelines if uncomplicated cases)	4	2	4	4	4	4	4	4	4	5	5	Faster, more efficient healthcare. Given the workload, population increase, maybe its inevitable	Less face to face contact, reduces healthcare to statistics and 'likelihood' of a condition rather than the patient	1	1	1	0	0	3	4	1	3
2	1995	5								1		2		3	3	3	3	1		3	2	2	skin lesions etc	4	4	4	4	3	4	5	4	4	4	6			1	1	1	0	5	2	5	2	3
2	1995	5	1		3		malaysian	5	sri lankan	3	3	2		3	3	2		1		4	2	4		3	4	4	4	6	6	3	4	3	6	6			1	1	1	0	40	2	5	1	3
2	1995	5	1		1		sri lankan	1		2		3	2	2		2		1		4	1	3		4	4	4	5	4	6	5	5	5	5	6			2	2	1	0	0	2	5	1	3
1	1993	5	1		10	unsure	british	1																4	4	2	2	2	6	2	4	5	5	4			1	1	1	5	5	3	4		3
2	1993	5	2	human biology	10	obstetrics & gynaecology	irish	3		2		3	2	3	2	2		1		3	1	3	more automatic processes, hopefully freeing up more time for GPs to perform clinical consultations	4	4	4	4	3	6	4	5	3	1	5	increased accuracy, better documentation, easier continuity of care	loss of human factors, empathy. Missing subtleties, unable to read between the lines	1	1	1	0	0	3	5	1	3
2	1996	5	1		1		welsh	3		2		2		3	2	1		1		4	2	2		3	3	4	5	1	6	3	4	3	1	6			1	1	1	0	0	3	5	1	3
2	1995	5	1		2			3		3	2	2		2						4	1	3	cut down on paperwork admin. Aid in documentation. Ease of access to patients' records. Use in triage of patients	6	5	4	4	6	6	3	3	2	2	5	information sharing, patient monitoring.	cannot replace the need for face to face contact	1	1	1	0	0	3	3	1	3
